# Supplementary material for: Finding missing diversity from synonyms of Haplopteris (Pteridaceae)
Source: PhytoKeys. 2021 May 27;178:81–94. doi: 10.3897/phytokeys.178.67622 (PMC9849020; doi:10.3897/phytokeys.178.67622)
Supplement: XML Treatment for Haplopteris centrochinensis [file phytokeys.178.67622-treatment1.xml]

<!DOCTYPE tp:taxon-treatment
  PUBLIC "-//TaxonX//DTD Taxonomic Treatment Publishing DTD v0 20100105//EN" "tax-treatment-NSO.dtd">
<tp:taxon-treatment xmlns:tp="http://www.plazi.org/taxpub"><tp:treatment-meta><kwd-group><label>Taxon classification</label><kwd>
                <named-content content-type="kingdom">Plantae</named-content>
              </kwd><kwd>
                <named-content content-type="order">Polypodiales</named-content>
              </kwd><kwd>
                <named-content content-type="family">Pteridaceae</named-content>
              </kwd></kwd-group><mixed-citation publication-type="journal"><person-group><name><surname>Wei</surname><given-names>Zuo-Ying</given-names></name><name><surname>Xia</surname><given-names>Zeng-Qiang</given-names></name><name><surname>Zhang</surname><given-names>Xian-Chun</given-names></name><name><surname>Cao</surname><given-names>Jian-Guo</given-names></name><name><surname>Yan</surname><given-names>Yue-Hong</given-names></name></person-group><article-title>Finding missing diversity from synonyms of <italic><tp:taxon-name><tp:taxon-name-part taxon-name-part-type="genus" reg="Haplopteris">Haplopteris</tp:taxon-name-part></tp:taxon-name></italic> (<tp:taxon-name><tp:taxon-name-part taxon-name-part-type="family">Pteridaceae</tp:taxon-name-part></tp:taxon-name>)</article-title><source>PhytoKeys</source><day>27</day><month>05</month><year>2021</year><volume>178</volume><fpage>81</fpage><lpage>94</lpage><pub-id pub-id-type="doi">10.3897/phytokeys.178.67622</pub-id></mixed-citation></tp:treatment-meta><tp:nomenclature><tp:taxon-name>
              <object-id xmlns:xlink="http://www.w3.org/1999/xlink" content-type="arpha" xlink:type="simple">1CB5E3B0-EABD-5990-82DB-4AAA2B619564</object-id>
              <tp:taxon-name-part taxon-name-part-type="genus" reg="Haplopteris">Haplopteris</tp:taxon-name-part>
              <tp:taxon-name-part taxon-name-part-type="species" reg="centrochinensis">centrochinensis</tp:taxon-name-part>
              <object-id xmlns:xlink="http://www.w3.org/1999/xlink" content-type="ipni" xlink:type="simple">urn:lsid:ipni.org:names:77217251-1</object-id>
            </tp:taxon-name><tp:taxon-authority>(Ching ex J.F. Cheng) Y.H.Yan, Z.Y.Wei &amp; X.C.Zhang</tp:taxon-authority><tp:taxon-status xmlns:xlink="http://www.w3.org/1999/xlink" xlink:type="simple">comb. nov.</tp:taxon-status><tp:nomenclature-citation-list><tp:nomenclature-citation><tp:taxon-name>
                  <tp:taxon-name-part taxon-name-part-type="genus" reg="Vittaria">Vittaria</tp:taxon-name-part>
                  <tp:taxon-name-part taxon-name-part-type="species" reg="centrochinensis">centrochinensis</tp:taxon-name-part>
                </tp:taxon-name><comment>Ching ex J.F.Cheng: Fl. Jiangxi 1: 365. 1993. Basionym.</comment></tp:nomenclature-citation><tp:nomenclature-citation><tp:taxon-name>
                  <tp:taxon-name-part taxon-name-part-type="genus" reg="Vittaria">Vittaria</tp:taxon-name-part>
                  <tp:taxon-name-part taxon-name-part-type="species" reg="taeniophylla">taeniophylla</tp:taxon-name-part>
                </tp:taxon-name><comment>sensu F.Zhang, non Copel.: Fl. Zhejiang 1: 111. 1993. p.p.</comment></tp:nomenclature-citation><tp:nomenclature-citation><tp:taxon-name>
                  <tp:taxon-name-part taxon-name-part-type="genus" reg="Vittaria">Vittaria</tp:taxon-name-part>
                  <tp:taxon-name-part taxon-name-part-type="species" reg="fudzinoi">fudzinoi</tp:taxon-name-part>
                </tp:taxon-name><comment>sensu X.C.Zhang, non Makino: Fl. Rep. Poup. Sin. 3(2):20.1999. p.p.</comment></tp:nomenclature-citation><tp:nomenclature-citation><tp:taxon-name>
                  <tp:taxon-name-part taxon-name-part-type="genus" reg="Haplopteris">Haplopteris</tp:taxon-name-part>
                  <tp:taxon-name-part taxon-name-part-type="species" reg="fudzinoi">fudzinoi</tp:taxon-name-part>
                </tp:taxon-name><comment>sensu Zhang &amp; Gilbert, non (Makino) E. H. Crane: Fl. China 2(3): 254.2013. p.p.</comment></tp:nomenclature-citation></tp:nomenclature-citation-list></tp:nomenclature><tp:treatment-sec sec-type="material" id="SECID0E3OBG"><title>Type.</title><p>China. Hubei Province, Enshi Tujia and Miao Autonomous Prefecture, Hefeng District, elev. 1200 m, October 1958, Hong-Jun Li, 8394 (holotype, PE!; isotypes, IBSC!, NAS!).</p></tp:treatment-sec><tp:treatment-sec sec-type="material" id="SECID0EBPBG"><title>Additional specimens examined.</title><p><bold>Guangxi Province</bold>: Damiaoshan District, 26 July 1958, Shao-Qing Chen, 15853 (IBSC); Quanzhou District, April 27, 2013, Quanzhou census team, 450324130427042LY (GXMG). <bold>Guizhou Province</bold>: Kaili City, census team, 3592 (CNBG); Xingren District, 9 August 1960, census team, 7872 (CNBG); Yinjiang, December 26, 1930, Y. Tsiang, 7867 (CNBG). <bold>Hunan Province</bold>: Shaoyang City, Dongkou District, 24 May 1983, Ze-Yong Yang, 166 (IBSC); Xinning District, September 9, 1984, Anonymous, 394 (PE). <bold>Jiangxi Province</bold>: Shangrao City, Yanshan District, Wuyi Mountain National Nature Reserve, 1729 m, October 7, 2019, Yue-Hong Yan, Zuo-Ying. Wei, Quan Yuan, YYH15442 (NOCC); Shangrao City, Yushan District, Sanqingshan, July 27, 1991, Sheng-Xiu Xu, 91018 (JXU); Jinggangshan City, Jinggangshan, April 13, 1983, Sheng-Xiu Xu, 83422 (JXU); Jinggangshan City, Jinggangshan, February 1982, 8210118 (JXU); Jinggangshan City, Jinggangshan, November 4, 1982, 8220349 (JXU); Jinggangshan City, Jinggangshan, July 2, 1973, Jing -Fu Cheng, 730433 (JXU); Shangrao City, Yushan District, Huaiyushan, July 1970, 0028466 (PEY); Pingxiang City, Luxi District, March 24, 2014, Gong-Xi, Chen and Dai-Gui Zhang, LXP-06-1246, LXP-06-1251, LXP-06-1201 (SYS). <bold>Zhejiang Province</bold>: Quzhou City, Kaihua District, September 1, 2019, She-Lang Jin, Hong-Yu Wei, Jiao Zhang, JSL5850 (<named-content xmlns:xlink="http://www.w3.org/1999/xlink" content-type="dwc:institutional_code" xlink:title="Shanghai Chenshan Herbarium" xlink:href="http://grbio.org/institution/chenshan-botanical-garden" xlink:type="simple">CSH</named-content>); Longquan City, September 27, 1963, Shao-Guang Zhang, 4453 (CNBG); Linan City, May 25, 1958, Anonymous, 28714; Qingyuan District, Pei-Xi Qiu, 3935 (PE); Taishun District, July 17, 1960, Anonymous, 8576 (CNBG).</p></tp:treatment-sec><tp:treatment-sec sec-type="notes" id="SECID0EWPBG"><title>Note.</title><p><italic><tp:taxon-name><tp:taxon-name-part taxon-name-part-type="genus" reg="Vittaria">Vittaria</tp:taxon-name-part><tp:taxon-name-part taxon-name-part-type="species" reg="centrochinensis">centrochinensis</tp:taxon-name-part></tp:taxon-name></italic> Ching ex J.F.Cheng was initially published in “Flora of Jiangxi” as a new species found in two distributed provinces (i.e., Jiangxi and Hubei). The type locality is situated in the Hefeng District from which a single specimen was cited. Additional specimens were cited from Jiangxi Province.</p></tp:treatment-sec></tp:taxon-treatment>
